# Supplementary material for: The 31P Spectral Modulus (PSM) as an Assay of Metabolic Status
Source: Biology (Basel). 2025 Feb 2;14(2):152. doi: 10.3390/biology14020152 (PMC11851515; doi:10.3390/biology14020152)
Supplement: Supplementary file 1 [file biology-14-00152-s001.zip]

Archive with 1 entries (1 files):
- biology-3434275-supplementary 2-4-25.csv
