# Supplementary material for: The 31P Spectral Modulus (PSM) as an Assay of Metabolic Status
Source: Biology (Basel). 2025 Feb 2;14(2):152. doi: 10.3390/biology14020152 (PMC11851515; doi:10.3390/biology14020152)
Supplement: Supplementary file 1 [file biology-14-00152-s001.zip › biology-3434275-supplementary 2-4-25.csv]

A	B	C	D	E	F	G	H	I	J	K
Case Number	Organism/Species	Organ/Tissue/Cell	Nature of Gross Sample	Tissue Physiology	Physiological State	High-Energy Phosphate	Low-Energy Phosphate	Spectral Modulus (PSM)	Figure/Table	Reference
			(1, cells; 2, tissue; 3, organ)	(1, In vivo; 2, Ex vivo; 3, Extract)	(1, nl; 2, stress; 3, dx)	Relative Amplitude	Relative Amplitude	HEP to LEP Ratio	Number	Number
243	dog	heart	1	1	1	16798.277	6236.14419	2.6936961	Fig 2C	21
244	dog	heart	1	1	1	9511.93279	2192.48772	4.3384201	Fig 2A	21
247	dog	heart	1	1	1	7813.84298	2749.00775	2.842423	Fig 5A	21
249	dog	heart	1	1	1	15853.3415	4806.23606	3.2984941	Fig 4A	21
245	dog	heart	1	1	2	4452.63927	4101.47781	1.0856183	Fig 5D	21
248	dog	heart	1	1	2	16399.9017	8064.907	2.03348925	Fig 4C	21
246	dog	heart postocclusion	1	1	2	13943.2687	10067.9864	1.3849114	Fig 5C	21
216	dog	myocardium	3	1	1	8877.38802	9982.44985	0.88929954	Fig 1B	22
197	dog	myocardium	3	1	1	4594.42328	1461.52888	3.14357338	Fig 3G	22
215	dog	myocardium	3	1	1	9361.99386	10345.4053	0.9049422	Fig 1A	22
217	dog	myocardium	3	1	1	8422.10083	6399.44756	1.31606686	Fig 1C	22
218	dog	myocardium	3	1	1	4871.84484	2066.80474	2.35718679	Fig 1D	22
219	dog	myocardium	3	1	1	915.024505	207.21893	4.41573801	Fig 1E	22
191	dog	myocardium	3	1	2	816.006381	3509.85051	0.23249035	Fig 3A	22
192	dog	myocardium	3	1	2	7231.37788	6183.20994	1.16951841	Fig 3B	22
193	dog	myocardium	3	1	2	1864.40881	1775.43542	1.05011356	Fig 3C	22
194	dog	myocardium	3	1	2	2587.49785	881.765815	2.93445017	Fig 3D	22
195	dog	myocardium	3	1	2	4687.35397	1430.12498	3.27758345	Fig 3E	22
196	dog	myocardium	3	1	2	5037.35917	1782.88447	2.82539854	Fig 3F	22
231	fish tilapia	muscle anoxic epaxial	2	1	2	2638.74355	2144.21156	1.23063582	Fig 1B	23
22	gerbil	brain	3	1	1	30730.4357	11958.5466	2.5697467	Fig 1	24
54	guinea pig	cerebral hemisphere	2	2	2	2357.01115	1618.99273	1.45585036	Fig 2C	25
55	guinea pig	cerebral hemisphere	2	2	2	2694.67039	1661.38457	1.62194259	Fig 2A	25
72	guinea pig	cerebral tissue	2	1	1	5993.38007	2306.70685	2.59824089	Fig 3A	25
70	guinea pig	cerebral tissue	2	1	2	1289.60513	504.714555	2.55511777	Fig 3C	25
71	guinea pig	cerebral tissue	2	1	2	3311.14542	1196.30824	2.7678029	Fig 3B	25
39	human	blood	2	1	1	5396.45251	8485.06882	0.63599396	Fig 8	26
273	human	blood peripheral lymphocytes	1	1	1	13763.0041	10166.8907	1.35370828	Fig 2A	27
27	human	brain	3	1	1	9915.99044	11222.7957	0.88355796	Fig 5	28
117	human	brain	3	1	1	13026.5037	11349.9854	1.14771105	Figure	28
270	human	brain	3	1	1	18745.9441	16460.1038	1.1388716	Fig 2	29
330	human	breast cancer	1	1	1	10092.1243	12037.5156	0.8383893	Fig 3 (top)	30
223	human	breast cancer	1	2	2	9878.06924	6049.61768	1.6328419	Fig 6 (top)	30
226	human	breast cancer	1	2	2	14644.1429	11275.2591	1.29878549	Fig 4 (bottom)	30
329	human	breast cancer	1	1	2	15323.7794	12789.6055	1.19814324	Fig 3 (bottom)	30
225	human	breast cancer	1	2	1	17075.8968	13655.891	1.25044179	Fig 4 (top)	30
224	human	breast cancer	1	2	3	9193.73172	9948.41917	0.92413996	Fig 6 (bottom)	30
42	human	breast cancer cells	1	1	3	14130.9446	12694.7315	1.11313458	Fig 6	31
200	human	cardiac muscle	3	1	1	6023.39068	2304.83552	2.61337116	Fig 3 (t2)	32
198	human	cardiac muscle	3	1	1	6834.84407	3240.79927	2.10899951	Fig 3 (t#1)	32
199	human	cardiac muscle	3	1	1	4695.09512	2213.91386	2.12072168	Fig 3 (t#2)	32
331	human	colon adenocarcinoma	1	1	1	23299.3282	14967.2044	1.55669206	Fig 4A	33
99	human	colon adenocarcinoma	1	2	2	627.04462	1782.13789	0.35184967	Fig 1c	34
314	human	colon cancer	1	1	1	11507.6796	5899.91651	1.95048177	Fig 4 (bottom)	35
315	human	colon cancer	1	1	1	9421.62001	4990.73476	1.887822227	Fig 4 (middle)	35
316	human	colon cancer	1	1	1	10629.4467	6145.74279	1.729562571	Fig 4 (top?	35
294	human	colon cancer tumor	1	1	1	13396.7245	5350.33119	2.503905651	Fig 5A	35
293	human	colon cancer tumor	1	1	1	10753.2407	7830.66101	1.373222604	Fig 3 (bottom)	35
296	human	erythrocytes	1	1	1	1523.42027	5369.59268	0.283712445	Fig 1B	36
164	human	erythrocytes (packed)	1	2	3	1730.53578	2588.01864	0.66867207	Fig 3D (8.5 hr)	37
183	human	erythrocytes (packed)	1	2	3	506.9567	1864.19846	0.27194352	Fig 2D	37
210	human	erythrocytes (packed)	1	2	3	731.16548	914.46169	0.79955835	Fig 4D	37
211	human	erythrocytes (packed)	1	2	3	1024.15789	2216.31785	0.46209883	Fig 4A	37
165	human	erythrocytes (packed)1	1	2	3	1705.78561	2806.57293	0.60778239	Fig 3C (6.0 hr)	37
166	human	erythrocytes (packed)	1	2	3	3641.8953	4303.42119	0.84627907	Fig 3B (4.0 hr)	37
167	human	erythrocytes (packed)	1	2	3	3339.41335	3411.68334	0.97881691	Fig 3A (1.5 hr)	37
184	human	erythrocytes (packed)	1	2	3	2523.19929	2946.13445	0.85644404	Fig 2C	37
185	human	erythrocytes (packed)	1	2	3	4114.9357	4042.65747	1.01787889	Fig 2B	37
186	human	erythrocytes (packed)	1	2	3	3140.98662	3296.08882	0.95294356	Fig 2A	37
124	human	heart	3	1	1	9011.65939	4306.17242	2.09273074	Fig 7	28
271	human	heart	3	1	1	12152.1389	4238.57423	2.8670346	Fig 2B	32
272	human	heart	3	1	1	9154.49147	3213.45138	2.8488035	Fig 2A	32
297	human	HeLa cells	1	1	1	13924.9811	19973.3688	0.697177389	Fig 1 (top)	38
26	human	kidney	3	1	1	11724.873	6034.146	1.94308739	Fig 5 top nl or bottom hydromephroma	39
168	human	kidney	3	1	1	1851.35319	1296.34376	1.42813446	Fig 4A	40
169	human	kidney	3	1	1	2177.70017	1031.32619	2.11155325	Fig 4B	40
4	human	liver	3	1	1	3653.58622	2206.9434	1.65549611	Fig 2.2 (liver 7T)	41
170	human	liver	3	1	1	4801.254	2137.20334	2.24651249	Fig 3B	40
171	human	liver	3	1	1	4917.98582	1335.53961	3.68239608	Fig 3C	40
172	human	liver	3	1	1	4616.53507	2430.43484	1.89946877	Fig 3D	40
221	human	liver	3	1	1	9465.91698	9218.1054	1.02688314	Fig 4B	42
239	human	lymphoma Burkitt	1	1	3	13205.8746	6458.44395	2.04474556	Fig 2C	27
209	human	mediastinum	2	1	1	36601.1914	27625.7998	1.32489165	Fig 6B	42
100	human	melanoma cells	1	1	1	239.286895	166.917925	1.43356021	Fig 4 (5 wk)	43
101	human	melanoma cells	1	1	1	6077.49547	3677.17755	1.65276095	Fig 4 (6 wk)	43
3	human	muscle skeletal	2	1	1	1896.60422	788.58908	2.4050602	Fig 2 (skeletal muscle 7T)	41
274	human	prostate adenocarcinoma	1	1	3	9848.89783	10866.6664	0.90634031	Fig 2B	27
80	human	renal cell carcinoma	1	1	2	2488.67347	1474.28572	1.6880537	Fig 4 2E	44
81	human	renal cell carcinoma	1	1	2	2291.90032	1235.01347	1.85576949	Fig 4 2D	44
220	human	renal transplant	3	1	1	12425.4981	9218.35989	1.34790768	Fig 5B	42
17	human	sarcoma upper thigh	2	1	2	18458.4555	9370.263	1.96989727	Fig 1	45
34	Merionis unguiculatus	echinococcus multilocularis cyst	2	1	3	17899.0242	11432.8489	1.56557865	Fig 1	46
233	microorg.	Aspergillus terreus	1	1	1	3969.874	3185.54019	1.24621689	Fig 2	47
229	microorg.	Cyanobacterium synechocystis sp.	1	1	1	673.370214	2711.49384	0.2483392	Fig 1B	48
50	microorg.	Dictyostelium amoebae	1	1	1	1978.58629	4118.12454	0.4804581	Fig 4B	49
52	microorg.	Dictyostelium amoebae	1	1	1	3268.74802	4714.85014	0.69328779	Fig 1B	49
51	microorg.	Dictyostelium amoebae	1	1	2	323.57482	1822.77728	0.17751747	Fig 4A	49
53	microorg.	Dictyostelium amoebae	1	3	1	1977.6693	1206.23669	1.63953668	Fig 1A	49
88	microorg.	Dictyostelium amoebae	1	3	1	3169.31156	2435.31485	1.30139705	Fig 5C	49
89	microorg.	Dictyostelium amoebae	1	3	2	5770.09194	3355.80416	1.71943643	Fig 5B	49
90	microorg.	Dictyostelium amoebae	1	3	2	363.36762	861.659185	0.4217069	Fig 5A	49
337	microorg.	Dictyostelium discoidium	1	1	1	15714.5022	36496.9321	0.4305705	Fig 5A	50
339	microorg.	Dictyostelium discoidium	1	1	1	9772.49105	12321.0206	0.79315597	Fig 1A	50
336	microorg.	Dictyostelium discoidium	1	1	2	11343.4724	15488.4546	0.73238245	Fig 5B	50
338	microorg.	Dictyostelium discoidium	1	1	2	1782.04989	9892.35029	0.18014424	Fig 1B	50
344	microorg.	Escherichia coli	1	1	1	4841.49289	6608.54532	0.73261098	Fig 7 (top)	51
347	microorg.	Escherichia coli	1	1	1	1376.8897	4927.33542	0.279439	Fig 6A (-4 m)	51
343	microorg.	Escherichia coli	1	1	2	6488.76264	6805.49699	0.95345904	Fig 7 (bottom)	51
345	microorg.	Escherichia coli	1	1	2	4104.57022	5025.7485	0.81670824	Fig 6B	51
346	microorg.	Escherichia coli	1	1	2	2544.99057	3918.91041	0.6494128	Fig 6A (30 m)	51
176	microorg.	Escherichia coli anaerobic	1	2	1	411.76571	2235.07803	0.18422879	Fig 3 (-4 m)	52
177	microorg.	Escherichia coli anaerobic	1	2	2	1809.72658	2835.91864	0.63814475	Fig 3 (4.5 m)	52
178	microorg.	Escherichia coli anaerobic	1	2	2	1350.87598	2482.67455	0.54412125	Fig 3 (10 m)	52
179	microorg.	Escherichia coli anaerobic	1	2	2	3468.59558	3121.48798	1.1111994	Fig 3 (20.5 m)	52
180	microorg.	Escherichia coli anaerobic	1	2	2	2234.22309	3011.33406	0.74193797	Fig 3 (24.5 m)	52
181	microorg.	Escherichia coli anaerobic	1	2	2	3120.22102	3892.16856	0.80166647	Fig 3 (34 m)	52
204	microorg.	Escherihcia coli anaerobic	1	2	1	744.656219	2288.46348	0.32539572	Fig 5 (-5 m)	52
205	microorg.	Escherihcia coli anaerobic	1	2	2	6294.17377	5772.8943	1.09029777	Fig 5 (4.5 m)	52
206	microorg.	Escherihcia coli anaerobic	1	2	2	2617.56925	4326.27738	0.60503963	Fig 5 (16 m)	52
214	microorg.	Lactococcus lactis	1	1	1	3361.67291	16585.7437	0.20268448	Fig 2A (0 m)	53
212	microorg.	Lactococcus lactis	1	1	2	2571.48492	8590.08121	0.29935513	Fig 2A (20 m)	53
213	microorg.	Lactococcus lactis	1	1	2	1448.21571	10113.5281	0.1431959	Fig 2A (5 m)	53
175	microorg.	Lactococcus lactis	1	2	1	2176.1426	9036.91086	0.240806	Fig 2B (bottom)	53
173	microorg.	Lactococcus lactis	1	2	2	2165.43707	10714.9656	0.20209464	Fig 2B (top)	53
174	microorg.	Lactococcus lactis	1	2	2	399.623387	10159.0497	0.03933669	Fig 2B (middle)	53
187	microorg.	Saccharomyces serevisiae	1	2	2	580.41193	1145.52251	0.50667876	Fig 2D	54
188	microorg.	Saccharomyces serevisiae	1	2	2	3069.54964	4165.13826	0.73696224	Fig 2C	54
189	microorg.	Saccharomyces serevisiae	1	2	2	5319.36575	4800.31747	1.10812791	Fig 2B	54
190	microorg.	Saccharomyces serevisiae	1	2	2	2325.59137	4244.81571	0.54786627	Fig 2A	54
234	microorg.	Zymomonas mobilis	1	3	1	605.2995	5259.77119	0.11508096	Fig 1 (-2 m)	55
235	microorg.	Zymomonas mobilis	1	3	2	17355.8642	11668.3086	1.48743617	Fig 1 (2 m)	55
236	microorg.	Zymomonas mobilis	1	3	2	3649.46101	5165.88102	0.70645472	Fig 1 (9 m)	55
59	mouse	Ehrlich Ascites tumor cells	1	1	1	11255.58	4784.01699	2.35274666	Fig 1B (bottom left)	56
60	mouse	Ehrlich Ascites tumor cells	1	1	2	8872.63473	4264.57157	2.08054539	Fig 1A (top left)	56
295	mouse	fibroblasts embryo	1	1	1	12757.696	8582.18307	1.486532727	Fig 1	57
182	mouse	fibroblasts embryo	1	2	1	6456.12126	4916.15231	1.31324679	Fig 5	57
207	mouse	fibroblasts embryo	1	2	1	3530.62957	5501.49424	0.6417583	Fig 2A	57
208	mouse	fibroblasts embryo	1	2	2	4005.52182	6026.74555	0.66462435	Fig 2C	57
46	mouse	fibrosarcoma	2	1	1	18520.6628	16194.3815	1.14364743	Fig 2 (bottom)	58
257	mouse	fibrosarcoma	2	1	1	10317.3436	10205.0343	1.0110053	Fig 2 (day 0)	58
260	mouse	fibrosarcoma	2	1	1	19786.3745	13421.4599	1.4742341	Fig 1 (day 0)	58
317	mouse	fibrosarcoma	2	1	1	7320.93458	4960.47453	1.47585368	Fig 1A (control)	59
318	mouse	fibrosarcoma	2	1	1	7631.49307	4618.45079	1.65239242	Fig 1B (conrol)	59
319	mouse	fibrosarcoma	2	1	1	9474.20872	4728.40629	2.00367907	Fig 1C (control)	59
320	mouse	fibrosarcoma	2	1	1	5983.70286	5776.43979	1.03588076	Fig 1D (control)	59
321	mouse	fibrosarcoma	2	1	1	7048.46342	7109.83643	0.99136787	Fig 1E (control)	59
322	mouse	fibrosarcoma	2	1	1	5595.93974	5486.96876	1.01985996	Fig 1F (control)	59
367	mouse	fibrosarcoma	2	1	1	3216.54732	5969.45062	0.53883473	Fig 4 (Before Heating)	60
258	mouse	fibrosarcoma	2	1	2	25897.985	11497.7899	2.2524316	Fig 2 (day 3)	58
259	mouse	fibrosarcoma	2	1	2	22447.6451	9196.687	2.4408404	Fig 2 (day 7)	58
261	mouse	fibrosarcoma	2	1	2	13587.2558	10718.2803	1.26767125	Fig 1 (day 1)	58
262	mouse	fibrosarcoma	2	1	2	10439.6717	9924.00929	1.0519611	Fig 1 (day 3)	58
263	mouse	fibrosarcoma	2	1	2	7553.22784	8502.01225	0.88840472	Fig 1 (day 5)	58
323	mouse	fibrosarcoma	2	1	2	6823.06204	5939.67417	1.14872665	Fig 1A (treated)	59
324	mouse	fibrosarcoma	2	1	2	10033.2307	5477.2981	1.83178467	Fig 1B (treated)	59
325	mouse	fibrosarcoma	2	1	2	4932.5248	4227.01965	1.16690368	Fig 1C (treated)	59
326	mouse	fibrosarcoma	2	1	2	7250.14632	4515.69035	1.6055455	Fig 1D (treated)	59
327	mouse	fibrosarcoma	2	1	2	6920.1986	4692.58016	1.47471079	Fig 1E (treated)	59
328	mouse	fibrosarcoma	2	1	2	4724.30815	5283.45223	0.89417069	Fig 1F (treated)	59
356	mouse	fibrosarcoma	2	1	2	7854.66838	10604.0324	0.74072467	Fig 3A	61
357	mouse	fibrosarcoma	2	1	2	14542.3264	9762.1344	1.315235849	Fig 3B	61
358	mouse	fibrosarcoma	2	1	2	20501.2316	9144.97426	2.2418031	Fig 3C	61
359	mouse	fibrosarcoma	2	1	2	9167.86715	9104.66634	1.00694158	Fig 3D	61
360	mouse	fibrosarcoma	2	1	2	6611.07358	9064.09317	0.72936955	Fig 3E	61
361	mouse	fibrosarcoma	2	1	2	1542.58592	4254.53381	0.36257461	Fig 3F	61
368	mouse	fibrosarcoma	2	1	2	1880.52952	7455.6491	0.25222881	Fig 4 (During Heating 0-10 m)	60
369	mouse	fibrosarcoma	2	1	2	4757.59802	6820.43937	0.69755008	Fig 4 (During Heating 10-20 m)	60
370	mouse	fibrosarcoma	2	1	2	5101.73017	6920.24505	0.73721814	Fig 4 (During Heating 20-30 min)	60
371	mouse	fibrosarcoma	2	1	2	4771.90283	7187.91449	0.66387863	Fig 4 (After Heating 0-10 m)	60
372	mouse	fibrosarcoma	2	1	2	2121.1866	6501.97432	0.32623731	Fig 4 (After Heating 1 hr)	60
47	mouse	fibrosarcoma	2	1	3	25381.2279	8287.92844	3.06243328	Fig 2 (top)	58
264	mouse	fibrosarcoma	2	1	3	14241.5547	11951.0349	1.1916587	Fig 1 (day 7)	58
159	mouse	fibrosarcoma	1	2	1	7333.17924	3328.72471	2.20299961	Fig 4A	62
160	mouse	fibrosarcoma	1	2	3	8801.59513	4563.77742	1.92857677	Fig 4B	62
161	mouse	fibrosarcoma	1	2	3	6807.7777	4060.26591	1.67668272	Fig 4D	63
111	mouse	fibrosarcoma cells	1	2	3	7336.71021	3442.32021	2.13132706	Fig 2A	63
9	mouse	hypopharynx carcinoma	2	1	3	28925.1897	24648.1109	1.17352562	Fig 1	64
148	mouse	liver	2	1	1	9111.30252	3072.92133	2.96502954	Fig 8 (bottom)	65
147	mouse	liver	2	1	2	6492.80745	2578.69373	2.51786685	Fig 8 (top)	65
44	mouse	liver	3	1	1	18823.7576	9544.41665	1.97222714	Fig 1 (bottom)	66
45	mouse	liver	3	1	3	21314.6116	7034.40188	3.03005315	Fig 1 (top)	66
298	mouse	mammary gland adenocarcinoma	2	1	1	11455.9838	9304.98758	1.231165942	Fig 1A	67
299	mouse	mammary gland adenocarcinoma	2	1	1	11710.2414	9117.41657	1.284381525	Fig 2A	67
303	mouse	mammary gland adenocarcinoma	2	1	1	20212.0451	11155.2579	1.811885057	Fig 4A	67
308	mouse	mammary gland adenocarcinoma	2	1	1	12385.6172	5224.01137	2.370901654	Fig 3A	67
35	mouse	mammary gland adenocarcinoma	2	1	1	3042.85167	2881.46389	1.05600895	Fig 3a	67
37	mouse	mammary gland adenocarcinoma	2	1	1	7536.69444	4131.91264	1.82402076	Fig 4a	67
300	mouse	mammary gland adenocarcinoma	2	1	2	21696.7527	12305.5624	1.763166282	Fig 2B	67
301	mouse	mammary gland adenocarcinoma	2	1	2	16678.5065	12052.6353	1.383805789	Fig 2C	67
302	mouse	mammary gland adenocarcinoma	2	1	2	8103.39734	7027.57789	1.153085383	Fig 2D	67
304	mouse	mammary gland adenocarcinoma	2	1	2	9121.15008	6675.56465	1.36634885	Fig 4B	67
305	mouse	mammary gland adenocarcinoma	2	1	2	19569.9856	12031.6616	1.62654056	Fig 4C	67
306	mouse	mammary gland adenocarcinoma	2	1	2	8731.25279	3778.68674	2.310658012	Fig 4D	67
307	mouse	mammary gland adenocarcinoma	2	1	2	17668.2514	7603.30596	2.323759098	Fig 4E	67
309	mouse	mammary gland adenocarcinoma	2	1	2	7624.74705	5041.50925	1.512393744	Fig 3B	67
310	mouse	mammary gland adenocarcinoma	2	1	2	8401.67	6392.19857	1.314363111	Fig 3C	67
311	mouse	mammary gland adenocarcinoma	2	1	2	2857.28061	5021.98081	0.568954904	Fig 3D	67
36	mouse	mammary gland adenocarcinoma	2	1	2	400.72527	712.53968	0.56239011	Fig 3d	67
38	mouse	mammary gland adenocarcinoma	2	1	2	3493.95418	1924.38097	1.81562499	Fig 4e	67
265	mouse	muscle skeletal	2	1	1	4225.63876	1808.89876	2.3360283	Fig 1A	68
266	mouse	muscle skeletal	2	1	1	3584.38995	1265.88527	2.8315283	Fig 1B	68
291	mouse	muscle skeletal digitorum longus	2	3	2	3227.63451	830.668391	3.885587251	Fig 2B	69
366	mouse	muscle skeletal hind limb	1	1	2	6656.43493	4114.44244	1.61782186	Fig 1 Control (top)	70
364	mouse	muscle skeletal hind limb	2	1	1	7466.36443	2799.87521	2.66667757	Fig 1 Control (bottom)	70
365	mouse	muscle skeletal hind limb	2	1	2	8530.7545	3127.89615	2.72731385	Fig 1 Control (middle)	70
10	mouse	osteogenic sarcoma	2	1	3	10081.862	13332.2068	0.75620354	Fig 3e	71
14	mouse	osteosarcoma Dunn post tx	2	1	2	2271.74797	5907.07132	0.3845811	Fig 3 (post treatment)	72
13	mouse	osteosarcoma Dunn pre tx	2	1	1	8758.57153	3846.36312	2.2771047	Fig 3 (pre treatment)	72
11	mouse	osteosarcoma Dunn tumor	2	1	1	14961.9044	8241.61252	1.81540983	Fig 2 (pre treatment)	72
12	mouse	osteosarcoma Dunn tumor post tx	2	1	2	2569.7859	6130.63854	0.419171	Fig 2 (post treatment)	72
363	mouse	sarcoma KHT	1	1	2	3897.20195	9804.57482	0.39748811	Fig 4 (KHT)	73
16	mouse	sarcoma KHT	2	1	3	3391.75964	9039.93308	0.37519743	Fig 4 (top)	73
362	mouse	sarcoma RIF	1	1	2	2705.64031	8786.95646	0.30791552	Fig 4 (RIF-1)	73
15	mouse	sarcoma RIF-1	2	1	3	4210.4972	11912.6472	0.35344765	Fig 4 (bottom)	73
31	mouse	tumor	2	1	3	17450.0942	12261.7651	1.42313069	Fig 1 (bottom)	58
32	mouse	tumor	2	1	3	9830.53955	3440.85747	2.85700284	Fig 1 (top)	58
141	mouse	tumor in femoral region	1	1	3	4212.54958	3435.21302	1.22628482	Fig 1 (24 hr)	74
142	mouse	tumor in femoral region	1	1	3	1317.14262	3333.19402	0.3951593	Fig 1 (12 hr)	74
78	pig	brain tissue	2	1	1	13682.3637	15083.2196	0.90712488	Fig 1 (top)	75
76	pig	brain tissue	2	1	2	13381.3615	9923.51971	1.34844913	Fig 1 (bottom)	75
77	pig	brain tissue	2	1	2	16339.7109	15150.4679	1.07849546	Fig 1 (middle)	75
149	pig	carotid artery	2	1	1	5544.4349	4197.71828	1.32082111	Fig 1	76
150	pig	carotid artery	2	1	1	5814.67343	1656.09189	3.5110814	Fig 2 (top)	76
155	pig	carotid artery	2	1	1	5261.18597	2389.27641	2.20199971	Fig 2 (2nd from the bottom)	76
151	pig	carotid artery	2	1	2	3401.76834	1922.60597	1.76935284	Fig 2 (6th from the bottom)	76
152	pig	carotid artery	2	1	2	4932.63224	2198.85234	2.2432758	Fig 2 (5th from the bottom)	76
153	pig	carotid artery	2	1	2	5165.98657	2935.90036	1.75959193	Fig 2 (4th from the bottom)	76
154	pig	carotid artery	2	1	2	4976.20107	2596.40537	1.91657325	Fig 2 (3rd from the bottom)	76
156	pig	carotid artery	2	1	1	4199.21234	1778.59946	2.36096571	Fig 2 (control)	76
351	pig	chondrocytes	1	3	1	9870.41748	7610.74069	1.29690629	Fig 2A	77
348	pig	chondrocytes	1	3	2	4029.20821	5704.56256	0.70631327	Fig 2D	77
349	pig	chondrocytes	1	3	2	2280.50025	6933.14855	0.32892707	Fig 2C	77
350	pig	chondrocytes	1	3	2	6370.54866	8662.5398	0.73541349	Fig 2B	77
20	pig	spinal cord	2	3	1	9603.05867	6279.84751	1.5291866	Fig 3b	78
18	pig	spinal cord after ligation	2	1	3	18448.0037	9240.12833	1.99650947	Fig 2c	78
19	pig	spinal cord fully relaxed	2	1	2	13964.7539	21972.4953	0.63555612	Fig 2a	78
73	rabbit	bladder urinary	2	1	1	10398.6644	4128.82621	2.51855222	Fig 1	79
285	rabbit	bladder urinary	3	2	1	13175.0804	8416.32884	1.56541892	Fig 1 (top)	80
289	rabbit	bladder urinary ischemic	3	1	1	25406.25	13591	1.869343683	Fig 5 (top)	80
286	rabbit	bladder urinary ischemic	3	1	2	15621.3733	17669.184	0.884102701	Fig 6	80
287	rabbit	bladder urinary ischemic	3	1	2	24340.1427	12125.9742	2.007273172	Fig 5 (bottom)	80
288	rabbit	bladder urinary ischemic	3	1	2	6120.5654	12127.9243	0.504667184	Fig 5 (middle)	80
254	rabbit	gland submandibular	2	1	1	16397.328	9959.43431	1.6464116	Fig 1	81
278	rabbit	heart	3	1	1	9605.11959	3984.63091	2.41054186	Fig 1	82
82	rabbit	heart	3	1	1	5959.30484	1881.73868	3.16691414	Fig 1	83
355	rabbit	muscle skeletal psoas major	2	1	1	5167.6242	5304.3293	0.97422764	Fig 1A	84
354	rabbit	muscle skeletal psoas major	2	1	2	12516.9569	10164.6277	1.23142306	Fig 1B	84
250	rabbit	ovary	3	2	2	4955.83018	3763.73042	1.31673357	Fig 3E	85
253	rabbit	ovary	3	2	1	3149.34156	1119.62143	2.8128629	Fig 3A	85
251	rabbit	ovary	3	2	2	6550.20033	3842.95964	1.70446764	Fig 3C	85
252	rabbit	ovary	3	2	2	6840.33319	4448.08531	1.5378152	Fig 3B	85
284	rabbit	uterus	3	2	1	10700.1541	12630.2232	0.8471865	Fig 1 (bottom)	80
1	rat	brain	2	1	1	9164.12177	7585.58703	1.20809658	Fig 2	86
2	rat	brain	2	1	1	7418.99787	5049.93695	1.46912683	Fig 1	86
129	rat	brain	3	1	1	11641.1125	9347.37806	1.245388	Fig 1A	87
283	rat	brain	3	1	1	3239.97185	13055.8851	0.24816179	Fig 2A	88
28	rat	brain	3	1	2	2211.97793	1552.64697	1.42464963	Pt 2 (bottom)	89
29	rat	brain	3	1	1	2306.86224	2437.59864	0.94636672	Pt 2 (top)	89
113	rat	cerebral glioma	2	1	1	13983.7476	14507.5695	0.9638932	Fig 5A	87
75	rat	gland submandibular	2	1	1	2805.83299	1390.50049	2.01785833	Fig 3 pH 7.2	90
91	rat	gland submandibular	2	1	1	8685.41429	4936.53631	1.75941465	Fig 6A	90
92	rat	gland submandibular	2	1	1	9738.98429	5604.6072	1.73767473	Fig 6C	90
93	rat	gland submandibular	2	1	1	6153.24967	3704.06337	1.66121609	Fig 6D	90
96	rat	gland submandibular	2	1	2	5373.22587	2823.87108	1.90278724	Fig 4A (108)	90
97	rat	gland submandibular	2	1	2	4424.27225	4064.7012	1.08846187	Fig 4A (54)	90
98	rat	gland submandibular	2	1	2	4828.89691	2544.73998	1.89759934	Fig 4A (-4.3)	90
58	rat	gland submandibular	3	1	1	22439.2677	18025.784	1.24484282	Fig 2B	90
74	rat	gland submandibular	2	1	2	1395.8998	7049.92636	0.19800204	Fig 3 pH 5.3	90
130	rat	glioma	2	1	3	20835.7634	13454.1168	1.54865338	Fig 1B	87
353	rat	glioma cells	1	2	1	16427.3267	7208.80943	2.27878499	Fig 1	91
352	rat	glioma cells	1	2	2	16681.4924	7680.91789	2.17180975	Fig 2	91
43	rat	glioma cells	1	2	3	7200.71631	5274.08449	1.36530166	Fig 2	92
112	rat	glioma intracerebral	2	1	3	18094.3967	7899.73672	2.2905063	Fig 5B	87
109	rat	glioma intracerebral	2	3	3	12766.918	7779.94939	1.64100271	Fig 2	87
114	rat	glioma intracerebral	2	3	3	7706.63263	2851.20396	2.70293979	Fig 3	87
131	rat	glioma subcutaneous	2	1	3	22819.049	15991.944	1.42690901	Fig 8	87
134	rat	gliosarcoma	1	1	1	7543.53453	7189.05223	1.04930863	Fig 3 (spheroids after 43 C)	93
136	rat	gliosarcoma	1	1	1	8304.19168	5736.6977	1.44755609	Fig 3 (spheroids before 43 C)	93
137	rat	gliosarcoma	1	1	1	7748.0741	5082.16555	1.52456153	Fig 3 (spheroids after 41 C)	93
138	rat	gliosarcoma	1	1	1	7193.86434	6024.94448	1.19401338	Fig 3 (spheroids high after 41 C)	93
139	rat	gliosarcoma	1	1	1	4981.89729	4337.90579	1.14845677	Fig 3 (spheroids before 41 C)	93
143	rat	gliosarcoma	1	1	1	1363.76136	2400.16545	0.56819473	Fig 3 (anchored cells high temp 45 C)	93
144	rat	gliosarcoma	1	1	1	3181.23626	2430.6141	1.30881996	Fig 3 (anchored cells before temp 45 C)	93
145	rat	gliosarcoma	1	1	1	4009.77398	3332.55881	1.20321177	Fig 3 (anchored cells before 3 C)	93
146	rat	gliosarcoma	1	1	1	6279.83645	8544.94071	0.73491867	Fig 1B	94
157	rat	gliosarcoma	1	1	1	5390.76978	2874.71489	1.87523632	Fig 1 (1 spheroids)	93
158	rat	gliosarcoma	1	1	1	6418.57099	2174.25171	2.95208276	Fig 1 (1 anchored)	93
135	rat	gliosarcoma	1	1	1	7710.70427	6045.00288	1.27555014	Fig 3 (spheroids high temp 43 C)	93
127	rat	gliosarcoma anchored1	1	1	3	1570.08975	2251.92677	0.69722061	Fig 1 (2 anchored 1 hr)	93
128	rat	gliosarcoma anchored1	1	1	3	2013.517	2341.28592	0.86000474	Fig 1 (2 anchored 12 hr)	93
126	rat	gliosarcoma spheroid	1	1	3	4681.81396	2526.81047	1.85285522	Fig 1 (2 spheroid 12 hr)	93
125	rat	gliosarcoma spheroids	1	1	3	3958.18903	2362.68115	1.67529547	Fig 1 (2 spheroid 1 hr)	93
341	rat	heart	3	1	1	14242.7938	2862.18113	4.97620282	Fig 1 (top)	95
123	rat	heart	3	1	1	10685.5298	705.753586	2.388947	Fig 1	96
62	rat	hepatocellular	2	1	1	33412.0099	22897.2091	1.45921757	Fig 1A	97
61	rat	hepatocellular	2	1	2	42140.1084	23021.0164	1.83050599	Fig 1B	97
228	rat	hepatoma Morris	2	1	1	23474.0318	25199.4593	0.93152919	Fig 2A	98
255	rat	hepatoma Morris	2	1	1	21637.7536	17156.2082	1.26122	Fig 1A (bottom)	99
256	rat	hepatoma Morris	2	1	1	13808.145	16678.5398	0.8278989	Fig 1D (top)	99
227	rat	hepatoma Morris	2	1	3	9261.82556	19318.2416	0.47943419	Fig 2B	98
118	rat	kidney tumor	2	1	1	5704.67525	5040.41784	1.13178618	Fig 2D	100
119	rat	kidney tumor	2	1	1	8544.95747	6121.2507	1.3959496	Fig 2C	100
120	rat	kidney tumor	2	1	1	14684.2898	5495.7248	2.6719478	Fig 2B	100
121	rat	kidney tumor	2	1	1	13472.1213	5572.06881	2.41779521	Fig 2A	100
122	rat	kidney tumor	2	1	1	14159.5055	3983.34808	3.55467441	Fig 2D	100
106	rat	kidney with tumor cells	1	1	1	8821.06497	7228.77677	1.22027077	Fig 3C	100
107	rat	kidney with tumor cells	1	1	1	5621.83937	4679.40649	1.20140009	Fig 3B	100
108	rat	kidney with tumor cells	1	1	1	7343.47603	4805.85843	1.52802587	Fig 3A	100
6	rat	liver	2	1	1	22694.9055	11495.7911	1.97419258	Fig 3a	101
5	rat	liver	3	1	1	24888.4792	12353.0469	2.01476441	Fig 3b	101
25	rat	liver	3	1	1	20067.7127	7143.91253	2.80906473	Fig 2	102
282	rat	liver	3	1	1	23272.7452	8456.38725	2.7520908	Fig 1A	103
373	rat	liver	3	1	1	13864.9104	8468.83407	1.63716874	Fig 3D	104
84	rat	liver	3	1	2	7601.45718	4901.70436	1.55077839	Fig 1B	105
85	rat	liver	3	1	2	8560.37505	5461.84498	1.56730465	Fig 1C	105
86	rat	liver	3	1	2	5452.93696	4326.95035	1.26022638	Fig 1D	105
87	rat	liver	3	1	2	8041.36959	5452.50943	1.47480159	Fig 1E	105
374	rat	liver	3	1	2	11435.4723	9113.63009	1.2547659	Fig 3C	104
375	rat	liver	3	1	2	5476.95818	2489.58737	2.19994616	Fig 3B	104
376	rat	liver	3	1	2	15724.9349	6508.97775	2.41588395	Fig 3A	104
267	rat	liver	1	3	1	7971.89763	7904.8491	1.0084819	Fig 2C	106
268	rat	liver	1	3	1	4848.84992	6339.15864	0.7649043	Fig 2B	106
269	rat	liver	1	3	1	8446.5807	8988.59736	0.9396995	Fig 2A	106
83	rat	liver	3	1	1	8222.8966	4423.5069	1.85890896	Fig 1A	105
279	rat	lymphoma	1	1	3	9526.49572	7757.45409	1.2280441	Fig 4	107
280	rat	lymphoma	1	1	3	7229.67069	8939.03169	0.8087756	Fig 2	107
281	rat	lymphoma	1	1	3	12828.5383	12838.2157	0.9992462	Fig 1	107
313	rat	mammary gland adenocarcinoma	2	1	1	25564.7013	17553.8746	1.45635661	Fig 1A	108
8	rat	mammary gland adenocarcinoma	2	1	3	16133.0001	14966.3515	1.07795144	Fig 2a	108
312	rat	mammary gland adenocarcinoma	2	2	1	12914.7161	10423.8196	1.238961973	Fig 1B	108
332	rat	mammary gland tumor	2	1	1	8151.91827	9413.93823	0.86594134	Fig 1A (control)	99
333	rat	mammary gland tumor	2	1	2	9417.04766	9093.05083	1.03563126	Fig 1A (1.5 hr)	99
334	rat	mammary gland tumor	2	1	2	4615.46508	9166.58499	0.50350977	Fig 1A (5.4 hr)	99
335	rat	mammary gland tumor	2	1	2	8168.89855	8834.35048	0.92467449	Fig 1A (22.5 hr)	99
276	rat	mammary gland tumor	2	1	3	8003.28259	14963.6818	0.5348472	Fig 1B	99
277	rat	mammary gland tumor	2	1	3	27053.6323	30214.9966	0.895371	Fig 1A	99
7	rat	mammary gland tumor	2	1	3	2678.19809	6875.55729	0.38952451	Fig 1a	109
240	rat	muscle diaphragm	2	3	2	12797.3504	6570.41835	1.94772231	Fig 1B	110
202	rat	muscle skeletal calf	2	1	2	1685.44676	5003.84621	0.33683025	Fig 5B	111
56	rat	pituitary cell line	1	2	1	6065.40406	2214.18022	2.73934525	Fig 1B	112
57	rat	pituitary cell line	1	2	1	1801.01872	837.705888	2.14994158	Fig 1A	112
95	rat	prostate adenocarcinoma	2	1	1	7062.4503	8112.76107	0.870536	Fig 4A	113
94	rat	prostate adenocarcinoma	2	1	2	4419.14904	10065.6442	0.43903291	Fig 4B	113
66	rat	sertoli	1	1	2	1717.27395	8811.81347	0.19488315	Fig 2I	114
67	rat	sertoli	1	1	2	2478.00065	8634.56653	0.28698611	Fig 2III	114
68	rat	sertoli	1	1	2	4835.56299	7133.27722	0.67788799	Fig 1I	114
69	rat	sertoli	1	1	2	6364.18135	8413.70066	0.75640691	Fig 1IV	114
33	rat	skin tumor	2	1	3	13658.5564	5894.02205	2.31735753	Fig 1	115
21	rat	spinal cord	2	3	1	6586.87272	5056.85444	1.30256324	Fig 3a	78
140	rat	stomach	3	1	1	2791.93747	1525.02297	1.83075109	Fig 3	116
115	rat	stomach ulcer	2	1	3	6206.51366	3182.97264	1.94991109	Fig 4	116
110	rat	testis	3	3	1	4987.22821	5029.9676	0.99150305	Fig 1B	117
116	rat	testis	3	3	1	5410.95514	9677.49862	0.55912745	Fig 2	117
79	rat	testis whole	2	1	1	23456.2381	13050.5395	1.79733858	Fig 3	114
24	sheep	heart	3	1	1	11563.0131	2566.65519	4.50509018	Fig 6	118
133	tree	sycamore cells non sugar-starved	1	1	2	1744.03149	4901.15606	0.35584084	Fig 1 (a)	119
132	tree	sycamore cells sugar-starved	1	1	1	723.193069	2681.08313	0.26973914	Fig 1 (b)	119
